# Supplementary material for: Organic geochemical evidence of human-controlled fires at Acheulean site of Valdocarros II (Spain, 245 kya)
Source: Sci Rep. 2023 May 18;13:7119. doi: 10.1038/s41598-023-32673-7 (PMC10195786; doi:10.1038/s41598-023-32673-7)
Supplement: Supplementary file 1 — Supplementary Information. [file 41598_2023_32673_MOESM1_ESM.xlsx]

## Sheet: alkanes
		Relative abundances of n-alkanes in the Valdocarros II samples (% of the F1 fraction).
		Loc	SAMPLE	18-norabieta-8,11,13-triene	nC16	nC17	Pristane	nc18	Phytane	nC19	nC20	nC21	nC22	nC23	nC24	nC25	nC26	nC27	nC28	nC29	nC30	nC31	nC32	nC33
		Charcoal	26	0.212958	7.92882	4.95689	10.5772	19.2895	3.30104	8.86164	10.1943	7.84032	4.25441	1.90556	1.18213	1.48636	0.976681	6.42389	0.725794	5.2872	0.353612	3.00314	0.219279	1.01935
		H-1	16	0.063857	0.322187	0.577615	0.470219	2.18275	1.31487	1.32068	2.61233	2.40334	3.83432	6.15639	8.11854	10.638	10.5103	16.6493	6.06931	14.4636	2.93452	6.8356	1.06525	1.4571
		H-1	17	0.0526545	2.76202	5.27452	13.9268	3.97249	13.6881	11.8145	4.22026	3.54131	3.82301	4.16702	6.1167	4.93724	1.98917	6.20563	1.47901	6.61721	0.679243	3.48602	0.198039	1.049
		H-1	19	0.397804	2.60581	12.2583	3.65961	23.4896	8.92191	16.245	12.4218	6.32949	2.18888	1.01077	1.2441	1.6725	1.51089	2.12768	0.871153	1.56444	0.222809	1.01364	0.0812822	0.162564
		H-1	27	43.2046	3.1615	6.10727	2.46969	11.8054	2.29116	2.79699	2.17213	1.32411	1.88202	2.15726	3.02016	3.98721	3.60783	3.57063	2.17957	2.38042	1.19021	0.424012	0	0.267797
		H-1	28	0.734394	2.20318	5.46716	1.63199	23.7454	2.51938	3.43737	3.39657	1.99918	2.30518	2.90698	5.19176	7.39494	7.56834	9.57772	4.94696	6.96654	3.74337	3.43737	0.489596	0.336597
		H-10-A	3	0.049776	0.209474	0.242658	0.194956	0.659532	0.302804	0.495686	0.817156	0.771528	1.0847	1.75046	3.00108	5.4401	4.68309	19.2426	3.75809	24.7636	2.02215	20.6736	1.05567	8.78132
		H-10-B	4	0.190443	0.657895	1.54086	0.969529	2.49307	1.83518	1.54086	2.14681	1.74861	2.19875	2.85665	4.06856	6.33657	5.78255	16.759	3.93006	18.9058	2.14681	17.6073	0.848338	5.43629
		H-11	9	0.0951528	0.430986	0.347028	0.179111	0.951528	0.235083	0.542931	1.2146	1.48886	2.37882	3.55424	5.47408	7.4499	6.0394	13.0359	3.45908	18.4932	1.94224	26.0047	0.643681	6.0394
		H-11	25	0.108129	0.432517	0.815885	0.550477	2.76221	1.38602	1.09112	1.22874	0.914185	1.29755	1.95616	3.22422	5.55392	5.79967	16.0425	4.74786	20.7805	2.428	20.8002	1.50398	6.57623
		H-12	6	0.0958355	2.15194	4.40843	2.70082	3.32811	2.16066	1.26329	1.89057	1.4114	1.80345	2.64855	4.26904	6.58651	6.35999	15.1681	3.78115	16.7538	1.93413	14.5844	0.897369	5.8024
		H-2	14	0.13451	0.432225	6.23588	2.17727	11.3526	4.70605	7.0537	4.44421	2.3602	1.87776	2.14857	3.24438	5.05578	5.10599	14.4464	3.85416	13.7057	1.25004	8.52972	0.699451	1.18548
		H-2	15	0	0.91024	1.78255	1.08723	4.61441	1.78255	2.28824	2.50316	2.06068	2.50316	3.47661	5.25917	7.71176	7.40834	18.4703	5.41087	17.6106	3.35019	8.83692	0.429836	2.50316
		H-2	18	0.0675251	0.196652	0.488076	0.324595	1.73433	0.56271	1.94283	1.76987	1.86701	2.00325	2.85264	4.35359	7.07592	5.84744	22.6422	4.17827	14.8757	1.74855	19.375	0.873088	5.22076
		H-3	2	0.143043	0	0.151712	0	1.99827	0.884265	1.49545	3.75813	2.98223	4.09623	5.557	7.73732	10.1994	10.4118	14.5167	6.0078	11.6255	3.38101	11.5648	1.06632	2.42306
		H-4	1	0.0563607	0	0.10467	0	0.845411	0.2657	0.523349	1.19163	1.23188	1.69082	2.56844	3.87279	6.44122	5.61997	28.0354	3.62319	23.7198	1.97262	13.5266	0.700483	4.00966
		H-5	12	0.246248	0.0351782	0.316604	0	2.32176	0.480769	1.3485	2.99015	3.20122	4.39728	6.34381	8.57176	10.5535	9.5333	13.485	4.15103	12.5821	3.29503	13.1567	0.422139	2.56801
		H-5	13	0	0.0316991	0.544167	0.253593	2.11855	0.602282	1.23098	1.54269	1.15173	1.62722	1.99704	3.41293	5.16167	5.48394	10.8147	4.37975	17.6828	2.67329	32.1957	1.08305	6.01226
		H-7	10	0.0584795	0.40404	0.82403	0.409357	2.96119	1.13769	1.09516	1.38224	1.06326	1.55237	2.18501	3.43966	5.6034	5.6034	15.7523	4.09357	18.7135	1.87666	25.0824	0.606061	6.1563
		H-7	11	0.194318	1.96328	4.3353	1.30662	11.1096	5.56151	5.36719	5.29349	3.10239	4.28839	4.98526	6.87483	7.89333	6.88823	7.12276	3.2565	6.10426	1.51434	10.4329	0.147414	2.25811
		H-8	7	0.0724094	0.212056	0.488764	0.261191	3.16015	1.06028	1.51284	3.39031	2.36365	3.44979	4.27474	6.68753	9.23996	8.40984	14.8413	4.66524	19.5221	1.43009	12.2036	0.403424	2.35072
		H-8	8	0.112588	0.0160841	0.702338	0.348488	2.51448	1.42076	2.87369	2.68068	2.34291	2.32147	2.88977	4.33198	6.10122	5.26485	20.1373	3.43127	22.507	3.0935	13.1407	0.439631	3.3294
		H-9	5	0.21479	0.0613685	0.460264	0.460264	2.39337	1.19669	1.07395	2.20927	2.11721	2.70021	3.40595	4.84811	7.11875	5.6459	23.7803	3.49801	20.8039	0.981896	12.7033	0.306843	4.01964
		L-1	20	0.10568	2.57155	6.85481	1.9775	13.2172	4.63072	8.90116	6.89084	1.98391	1.87823	1.75093	2.18246	3.54429	3.1528	14.5487	2.49149	12.5856	1.07442	6.41287	0.344262	2.9006
		L-1	21	0	0.436987	1.01741	0.440323	2.94883	1.22757	1.7713	2.0882	1.35099	1.6312	2.0048	3.10895	5.11709	4.65008	21.9761	3.7761	24.3345	1.98812	13.9636	0.687171	5.48069
		L-2	22	0.24366	2.61709	13.2028	5.57711	20.1697	9.26812	5.23418	3.04124	1.2544	2.14782	0.866348	1.57026	2.34636	1.76879	11.6867	1.7327	10.0984	0.938543	4.5754	0.180489	1.48001
		L-3	23	0	2.51842	4.5557	2.50542	5.76506	2.30603	4.83312	4.64239	3.12527	3.91417	4.95882	7.10013	10.7282	8.24014	21.3567	5.53533	29.5015	3.08626	31.114	0.719549	9.81795
		L-4	24	0.13464	1.88241	3.91048	1.6614	10.7077	2.60642	3.53789	3.81225	1.58858	1.49628	1.95609	2.43198	4.36605	2.95699	7.9158	2.73683	20.5076	1.70882	18.7488	0.604608	4.72848

## Sheet: alchols
			Relative abundances of alcohols in Valdocarros samples (% of the F3 fraction).
	Loc	SAMPLE	8-Methoxy-chrysenone	nC10:1	nC14	nC16	nC18	nC20	nC22	nC24	nC26	nC28	nC30	Ergosta-5,22-dien-3-ol, (3ß,22E,24S)	Ergosta-7,22-dien-3-ol, (3ß,22E)	Friedelan-3-one	Methyl 16-hydroxy-hexadecanoate	Methyl 9,10-dihydroxystearate	Stigmastanol	Undecanedioic acid, dimethyl ester
	Charcoal	26	1.00579	10.1541	11.7843	3.83379	0.00850578	2.18585	5.42096	5.14526	29.5831	14.5899	5.15679	1.00495	0.786913	0.336096	3.03156	0.908421	1.01139	4.05236
	H-1	16	2.70091	3.12032	9.81709	9.04693	0	16.8775	14.6222	9.40818	7.40708	4.24238	3.11662	0.340144	0.0759822	0.769798	13.6649	2.11133	1.81325	0.865318
	H-1	17	1.75772	2.87653	3.85567	5.04874	0.0276613	14.7173	12.363	6.98627	16.0197	13.4698	7.08547	0.528135	0.0114003	0.644976	9.62492	2.07554	1.84807	1.05905
	H-1	19	7.34644	30.5315	6.32078	3.81276	15.3293	9.2263	5.59877	2.08035	4.8238	2.42861	2.86024	0.233443	0.283594	0.8311	0.042088	2.90685	0.44875	4.89531
	H-1	27	76.2738	3.71176	1.41824	1.5965	0	3.53961	1.2388	0.576518	0.754429	0.991032	1.80206	0.188898	0.710069	0.177992	4.17469	1.10348	0.293392	1.44869
	H-1	28	2.7398	8.32183	3.93679	9.46261	17.9142	10.3346	7.98194	2.27356	4.67978	7.36256	10.6679	1.3564	3.35793	1.02814	0	2.94166	2.9636	2.67664
	H-10-A	3	0.709972	0.923846	0.772207	1.24302	0	7.48268	8.0105	6.44549	29.0385	26.9533	8.97989	0.632372	0.00168052	0.733857	4.6657	1.1271	1.17719	1.10266
	H-10-B	4	1.08809	1.25155	1.38418	3.01688	0	11.7572	10.2034	6.9871	22.0803	20.2143	8.89107	0.509976	0.00732586	0.553151	7.67723	1.29017	1.33593	1.75222
	H-11	9	4.89609	4.03683	3.72504	12.5995	22.5578	11.5083	4.49229	4.23438	8.06469	7.69985	4.03021	2.40389	0.684208	0.194245	0	2.05445	1.38897	5.42925
	H-11	25	1.1112	1.44171	1.53836	2.29866	8.33419	13.1235	11.4336	7.65751	20.8589	18.4617	8.789	0.815361	0.0135038	0.560348	0	1.49496	1.65268	0.414786
	H-12	6	2.56803	6.0731	3.08918	5.88602	0	16.419	10.5497	5.86839	11.5597	9.02343	4.83041	0.499664	0.045472	0.724146	14.9123	1.8895	1.36334	4.69866
	H-2	14	1.9168	2.7075	3.24418	7.65179	11.8616	15.8173	13.7141	7.36637	12.7533	12.0612	4.84473	0.2286	0.00625587	0.560833	0	2.00906	2.29351	0.9629
	H-2	15	1.94576	3.76826	3.49136	7.71737	12.7119	19.8024	15.6022	8.48879	8.50013	6.23117	4.77787	0.438622	0.0587912	0.815826	0	1.86618	2.48603	1.29725
	H-2	18	0.626016	0.573034	0.827683	1.07954	0	6.01806	8.75261	8.90723	36.0418	23.7069	7.5889	0.373625	0.00179126	0.294142	3.29093	0.704495	1.05666	0.156543
	H-3	2	2.14937	5.02466	2.04237	5.76665	0	15.9925	13.4678	9.09477	11.7389	9.26571	3.83288	0.224098	0.190605	0.919334	10.6914	1.55162	3.53844	4.50886
	H-4	1	2.0478	3.25317	2.38395	10.4272	0	14.0859	7.9873	5.86154	11.3065	11.3831	5.25865	0.251715	0.0534349	0.437384	19.0604	1.52104	0.959973	3.721
	H-5	12	5.21805	7.25961	3.11886	11.3911	22.7611	18.7977	8.72422	4.08911	3.0975	1.27647	0.69671	0.59307	0.221064	0.814974	0	2.97	1.90217	7.06833
	H-5	13	1.39597	1.5003	2.02639	5.25215	10.1376	11.1238	8.15972	6.72465	15.3337	23.2498	9.36299	0.449632	0.00567405	1.68563	0	1.5534	1.35138	0.687203
	H-7	10	2.92802	2.55007	2.19683	1.50068	7.89789	11.8623	8.13608	4.97097	14.3451	24.5267	9.97726	0.542684	0.0307252	0.745812	0	2.34768	2.28651	3.1547
	H-7	11	4.62316	7.36641	8.68707	6.00411	34.4545	0.0157982	6.7617	4.79863	8.45768	4.45867	2.89366	0.806219	0.318025	1.06403	0.0238621	1.44214	0.859539	6.96485
	H-8	7	3.6661	4.25055	2.83716	5.65043	15.5587	17.8251	10.6883	6.53117	9.19074	7.73951	4.30447	0.374895	0.183387	1.51408	0	1.34666	1.81267	6.52606
	H-8	8	4.8178	4.96821	2.94971	4.81217	0	22.4782	13.0808	5.75804	4.73545	3.5287	2.23759	0.504005	0.0665705	2.68727	14.5428	2.96225	2.80684	7.06365
	H-9	5	3.6988	2.27275	3.75405	7.61645	0	16.0141	11.1581	6.26325	11.6489	9.1883	5.69806	0.611413	0.403442	0.568552	13.7404	2.67231	1.97511	2.71599
	L-1	20	1.83465	14.5455	2.8425	0.0856974	9.51618	3.99018	3.87992	3.46973	16.8109	21.9207	16.6769	0.407869	0.00569905	0.4208	0.00958814	0.722528	0.408697	2.452
	L-1	21	1.91181	2.3111	0.871772	1.49566	0	3.27542	3.36578	3.42621	26.2812	25.7444	21.0418	0.425589	0.00581145	0.482442	4.88257	1.54983	1.37216	1.55641
	L-2	22	0.861434	79.1326	4.51799	4.50113	3.03979	0.790153	0.641909	0.463686	1.43987	1.5515	1.02275	0.0594069	0.019707	0.133759	0	0.63841	0.186878	0.998978
	L-3	23	0.5023	0.720121	0.958988	1.01112	0	2.74097	3.32774	4.75288	45.5858	19.9309	8.89561	1.28559	1.45158	0.685481	3.96177	0.790266	3.10285	0.296035
	L-4	24	0.201733	0.526593	1.92628	2.99831	0.00380647	2.40716	3.98015	9.5476	39.13	18.2617	6.44259	1.45456	1.17947	0.705615	7.14569	0.904576	2.68469	0.499507

## Sheet: alchols (2)
			Relative abundances of other alcohols in Valdocarros samples (% of the F3 fraction).
	Loc	SAMPLE	Ergosta-5,22-dien-3-ol, (3ß,22E,24S)	Ergosta-7,22-dien-3-ol, (3ß,22E)	Friedelan-3-one	Methyl 16-hydroxy-hexadecanoate	Methyl 9,10-dihydroxystearate	Stigmastanol	Undecanedioic acid, dimethyl ester
	Charcoal	26	1.00495	0.786913	0.336096	3.03156	0.908421	1.01139	4.05236
	H-1	16	0.340144	0.0759822	0.769798	13.6649	2.11133	1.81325	0.865318
	H-1	17	0.528135	0.0114003	0.644976	9.62492	2.07554	1.84807	1.05905
	H-1	19	0.233443	0.283594	0.8311	0.042088	2.90685	0.44875	4.89531
	H-1	27	0.188898	0.710069	0.177992	4.17469	1.10348	0.293392	1.44869
	H-1	28	1.3564	3.35793	1.02814	0	2.94166	2.9636	2.67664
	H-10-A	3	0.632372	0.00168052	0.733857	4.6657	1.1271	1.17719	1.10266
	H-10-B	4	0.509976	0.00732586	0.553151	7.67723	1.29017	1.33593	1.75222
	H-11	9	2.40389	0.684208	0.194245	0	2.05445	1.38897	5.42925
	H-11	25	0.815361	0.0135038	0.560348	0	1.49496	1.65268	0.414786
	H-12	6	0.499664	0.045472	0.724146	14.9123	1.8895	1.36334	4.69866
	H-2	14	0.2286	0.00625587	0.560833	0	2.00906	2.29351	0.9629
	H-2	15	0.438622	0.0587912	0.815826	0	1.86618	2.48603	1.29725
	H-2	18	0.373625	0.00179126	0.294142	3.29093	0.704495	1.05666	0.156543
	H-3	2	0.224098	0.190605	0.919334	10.6914	1.55162	3.53844	4.50886
	H-4	1	0.251715	0.0534349	0.437384	19.0604	1.52104	0.959973	3.721
	H-5	12	0.59307	0.221064	0.814974	0	2.97	1.90217	7.06833
	H-5	13	0.449632	0.00567405	1.68563	0	1.5534	1.35138	0.687203
	H-7	10	0.542684	0.0307252	0.745812	0	2.34768	2.28651	3.1547
	H-7	11	0.806219	0.318025	1.06403	0.0238621	1.44214	0.859539	6.96485
	H-8	7	0.374895	0.183387	1.51408	0	1.34666	1.81267	6.52606
	H-8	8	0.504005	0.0665705	2.68727	14.5428	2.96225	2.80684	7.06365
	H-9	5	0.611413	0.403442	0.568552	13.7404	2.67231	1.97511	2.71599
	L-1	20	0.407869	0.00569905	0.4208	0.00958814	0.722528	0.408697	2.452
	L-1	21	0.425589	0.00581145	0.482442	4.88257	1.54983	1.37216	1.55641
	L-2	22	0.0594069	0.019707	0.133759	0	0.63841	0.186878	0.998978
	L-3	23	1.28559	1.45158	0.685481	3.96177	0.790266	3.10285	0.296035
	L-4	24	1.45456	1.17947	0.705615	7.14569	0.904576	2.68469	0.499507

## Sheet: Sheet1
		Relative abundances offatty acids methyl esters (FAMEs) and Ketones in Valdocarros samples (% of the FAMEs fraction).
																																										i/ai-15:0	i/ai-14:0	C17cis 9	C16cis 9
Loc	SAMPLE	C12	C13	C14:0	C14:1	C15:0	C15:1	C16:0	C17:0	C17:1	C18:0	C18:1 (z)	C18:1 (e)	C18:2 (z)	C19	C20	C20:1	C20:2	C20:3	C20:4	C20:5	C21	C22	C22:1	C22:2	C22:6	C23	C24	C24:1	C25	C26	C27	C28	C29	C30	C31	C32	C29 ketone	C31 ketone	C33 ketone	C35 ketone	Tetradecanoic acid, 12-methyl-, methyl ester	Tridecanoic acid, 12-methyl-, methyl ester	9-Heptadecenoic acid, methyl ester, (Z)-	9-Hexadecenoic acid, methyl ester, (Z)-	Methyl 10-methyl-hexadecanoate	Methyl 13-methyltetradecanoate	Methyl 14-methylpentadecanoate	Hexadecanoic acid, 14-methyl-, methyl ester
Charcoal	26	2.30622	0.515114	19.7147	1.0785	1.44979	1.16663	19.0263	0.675742	0	7.99352	2.20924	0.170587	0.108692	0.0914905	2.15171	0	0	0	0	0	0.109949	2.1431	0.0947416	0	0	0.406596	2.44882	0	0.827362	4.00116	0.869828	2.94841	0.523634	1.3707	0.326531	0.408413	0	0.743008	0.452141	0	0	0.277287	0	0.291695	0	0.473166	0	0.228266
H-1	16	0.0160854	0	0.151302	0	0.0989675	0.00983183	1.63557	0.0280129	0	0.514594	0.178619	0.0491917	0.0191659	0	0.0314278	0	0.0195668	0	0	0	0	0.0469351	0.0379503	0	0	0	0.112775	0	0.0301899	0.143256	0.0557485	0.227381	0.0507853	0.28197	0	0.0995134	0.279731	40.6551	45.7818	9.25031	0.0415782	0	0	0	0	0.0159252	0.0204938	0
H-1	17	0.146743	0.0494918	0.838963	0.0777994	0.495565	0.240989	4.52314	0.132632	0	1.2731	0.44698	0.0416147	0.0411931	0	0.135342	0	0.0430627	0	0	0	0	0.166923	0.0971781	0	0	0.0470183	0.236592	0	0.102145	0.474407	0.184826	0.760896	0.187289	0.532077	0	0.174636	0.269896	38.8229	40.5815	5.83903	0.0831653	0	0.0624237	0.0559037	0.0403055	0.0378239	0.0412168	0.174727
H-1	19	0	0	0.800702	0	0	0	3.97795	0	0	1.59949	0	0	0	0	0	0	0	0	0	0	0	0	0	0	0	0	0	0	0	0	0	0	0	0	0	0	0	43.5897	40.5471	4.28961	0	0	0	0	0	0	0	0.479503
H-1	27	0.601138	0.204406	1.78111	0	1.55645	0.122734	19.3244	1.10985	1.5147	7.21388	19.5911	1.79452	4.4084	0.924363	1.03598	0.223667	0	0.232114	0.454807	0.173404	0	0.15045	0.756254	0	0	0.145781	0.161086	0	0	0.127906	0	0.110594	0	0.124582	0	0	0	4.99538	3.84936	0.569222	0.844933	0.205664	0.0931571	1.39087	0.551661	1.55308	1.59145	0.870809
H-1	28	0.242301	0	1.14557	0	1.10837	0	20.2282	0.452675	0.139297	5.83906	5.2818	0.815929	0.425198	0	0.285227	0	0	0	0	0	0	0.258727	0.399476	0	0	0	0.487365	0	0	0.247141	0	0.522567	0	0.56574	0	0	0.31177	26.2226	23.9954	3.12187	0.580463	0	0	0.31644	0.242417	0.618729	0.98233	0.328666
H-10-A	3	0.00852082	0.00828938	0.0971961	0	0.110507	0.0123657	1.32761	0.0928994	0.0248612	0.580097	0.172449	0.022066	0.0174656	0.014283	0.204299	0.0330461	0.0202325	0.00586904	0	0	0.0178519	0.276175	1.99843	0.0061744	0	0.0529832	0.447852	0.0077603	0.22813	1.82042	0.644987	3.5043	0.839775	3.30961	0.29935	1.45087	0.564075	34.1472	37.5431	9.71285	0.0286053	0.00514044	0	0.0111109	0.014778	0.0240493	0.0641133	0.00974569
H-10-B	4	0.0186005	0	0.262026	0	0.256734	0	2.77425	0.114264	0	1.16103	0.277095	0.0411158	0.0302611	0.0238208	0.271161	0.0443819	0.0347934	0	0	0	0.0242366	0.364108	2.05228	0	0	0.0736641	0.564563	0	0.197481	1.32323	0.320044	1.77244	0.339593	1.54267	0.139325	0.541602	0.636405	35.4701	37.8412	11.0307	0.0897043	0	0	0	0	0.0261607	0.0336408	0
H-11	9	0.0302815	0.0324806	0.34148	0	0.241535	0.0286256	6.52846	0.279021	0	2.8367	0.965407	0.108261	0.109972	0.0485103	0.418369	0.196417	0.0589495	0.0299665	0	0	0.0526623	0.385476	12.4698	0.0337158	0	0.0852292	0.33351	0.0521932	0.171604	1.1644	0.495963	2.3621	0.619013	2.36218	0.315442	0.977365	0.306503	31.4544	28.7572	2.94474	0.150664	0.0281141	0	0.0251319	0.120446	0.178043	0.666749	0.122286
H-11	25	0	0	0.150349	0	0.131156	0.0288164	2.1084	0.0709931	0	0.696542	0.434375	0.0433667	0.0413811	0	0.14057	0	0.0294313	0	0	0	0	0.116118	0.0482508	0	0	0.0395734	0.229431	0	0.105246	0.698345	0.215626	1.09239	0.242455	0.897394	0.133761	0.385671	0.216005	41.1253	47.2273	1.99076	0.0770282	0.0168404	0	0.0340543	0.0367257	0.0592469	0.763511	0.0424157
H-12	6	0.0191571	0.0223369	0.181962	0.0155876	0.231897	0.0171128	2.28132	0.259042	0.102375	0.804373	0.502657	0.060471	0.0452872	0.0144479	0.13899	0.0678648	0.024252	0.0119128	0	0	0.0144322	0.137475	2.15626	0.00583393	0	0.0287028	0.16214	0.0098127	0.0688044	0.408968	0.141785	0.613528	0.131994	0.710421	0.0608116	0.190475	0.482912	36.4564	40.6229	11.7216	0	0.0157127	0.0104117	0.108023	0.0445414	0.0262497	0.355177	0.0372494
H-2	14	0.0138533	0.0110796	0.176886	0	0.196041	0.0169543	1.85339	0.11461	0.0104177	0.604053	0.117295	0.0329754	0	0.00719564	0.0437533	0	0.0288993	0	0	0	0	0.0626318	0.0387947	0	0	0.0165893	0.15439	0	0.0452625	0.409135	0.11489	0.916996	0.167778	1.20608	0.0930079	0.476925	0.494407	37.4205	41.1502	13.3407	0.0266395	0.00891817	0.0070428	0.0133536	0.0311203	0.0213519	0.143017	0.0162651
H-2	15	0.00544502	0.00652725	0.0663148	0	0.130598	0.00573196	1.16198	0.147221	0.0538819	0.34173	0.180554	0.0265883	0.0129989	0	0.0347628	0	0.0182007	0	0	0	0	0.0348011	0.0506223	0	0	0.00888959	0.0606365	0	0.0169294	0.127256	0.0374148	0.261815	0.0636363	0.480192	0.0312113	0.126737	0.301301	38.4038	45.5636	11.7825	0.0241641	0.00532527	0	0.0538328	0.0276234	0.0217783	0.150376	0.0202913
H-2	18	0.0714815	0	0.143849	0	0.100255	0	1.76498	0.047637	0	0.491709	0.0594538	0	0	0	0.135576	0	0	0	0	0	0	0.406241	0	0	0	0.0752664	0.584481	0	0.145634	1.3325	0.366124	2.04229	0.423057	1.73377	0.201288	0.624551	0.259975	41.1713	41.9674	5.85123	0	0	0	0	0	0	0	0
H-3	2	0.0101065	0.0171967	0.127691	0.0110698	0.109351	0.00984845	1.46923	0.0823769	0	0.439203	0.0382286	0.0273871	0	0.0102145	0.0517427	0.0169819	0.0258847	0	0	0	0.00838827	0.052511	0.542177	0	0	0.0170155	0.0820614	0.0109216	0.0278087	0.124333	0.0332434	0.194815	0.039496	0.415681	0.00917613	0.0650596	0.404433	40.0645	43.9322	11.2639	0.0382308	0	0	0	0.0120936	0.0219867	0.053351	0.00999086
H-4	1	0.0137468	0.0155413	0.212593	0.00117995	0.269052	0.00763017	2.12571	0.0634378	0.0101756	0.588605	0.0904632	0.0363713	0.0136291	0.0144533	0.0951809	0.0365191	0.000590065	0.00693234	0.00111593	0.00764757	0.0168045	0.112357	0.992257	0.00129739	0.000562714	0.000686442	0.18788	0.00317718	0.0984574	0.522084	0.223448	1.06404	0.266035	0.924974	0.180771	0.298793	0.467946	40.7836	41.9071	7.84517	0.0610367	0.0106	0.00457731	0.00905982	0.0131654	0.035445	0.0310385	0.014897
H-5	12	0	0	0.17264	0	0.687736	0	4.25593	0.191094	0	0.99772	0.140879	0.0590003	0.0271141	0	0.121735	0.0363459	0.065494	0	0	0	0	0.0754238	3.15034	0	0	0.030489	0.068106	0	0	0.120816	0.0606029	0.129186	0.0501643	0.174317	0	0.0482225	0.291391	39.4724	42.112	5.56693	0.116676	0	0	0	0.081533	0.090465	0.916299	0.0572531
H-5	13	0	0	0.0549974	0	0.045438	0.00734351	1.12618	0.032314	0	0.346244	0.0361782	0.0159207	0	0.00696617	0.0484031	0	0.0176125	0	0	0	0.00670353	0.046845	0.0072906	0	0	0.0152519	0.0757582	0.00770076	0.0257461	0.276869	0.0875018	0.623556	0.152462	0.766966	0.115811	0.388985	0.267818	38.6749	45.6606	10.625	0.0361841	0	0	0	0.0273742	0.0434485	0.0957008	0.0226776
H-7	10	0	0	0.0685612	0	0.0832207	0.0106108	1.21532	0.0613361	0	0.381618	0.136621	0.0215284	0.0209239	0.00905922	0.0497411	0.0183244	0.0244026	0	0	0	0	0.059693	0.682727	0	0	0.0146604	0.0876952	0	0.0522826	0.420112	0.155042	1.05321	0.273032	1.6435	0.166177	0.489169	0.283768	39.8926	43.5568	8.78168	0.0411478	0	0	0.0152326	0.00774802	0.0159419	0.0601193	0.0181019
H-7	11	0.0780997	0.0988996	1.85095	0	1.4302	0.164841	10.0919	0.318328	0	4.86676	1.4352	0.620714	0.201893	0.0531824	0.381049	0.361085	0.0372467	0	0	0	0	0.373722	25.1788	0	0	0	0.206067	0.0684757	0.0641346	0.21657	0.0530519	0.390184	0	0.310214	0	0	0.182252	22.7409	21.5309	2.39175	0.286691	0	0	0	0.124812	0.159821	0.198714	0.212616
H-8	7	0.0156787	0	0.1109	0	0.312696	0.0275132	1.53423	0.0601014	0	0.591239	0.285415	0.0445622	0.0264543	0.0105022	0.079553	0.0786652	0.0238151	0	0	0	0.0116936	0.125223	6.47488	0.0106726	0	0.0215538	0.0879372	0.0196494	0.0388621	0.214062	0.0819742	0.40814	0.0978151	0.7244	0.0656887	0.165683	0.397316	37.5527	41.2922	8.55161	0.0416614	0	0	0	0.02344	0.0281278	0.10598	0.0227334
H-8	8	0.00952551	0	0.0893375	0	0.135439	0	1.54331	0.0659881	0	0.54453	0.204069	0.0258488	0.0277901	0.0152914	0.0794793	0.0198209	0.0439141	0	0	0	0	0.0798168	0.969364	0	0	0	0.0650089	0	0.0469141	0.203727	0.0818206	0.560896	0.137736	1.00993	0.0723382	0.251876	0.41642	40.1559	43.3342	9.31741	0.0358473	0	0	0	0.0435022	0.0271146	0.0963977	0.00892281
H-9	5	0	0	0.242261	0	0.278576	0	2.92727	0.129673	0	1.28771	0.828107	0.0975457	0.0944129	0	0.264859	0.149117	0.0741015	0	0	0	0	0.325819	3.91191	0	0	0.056632	0.348903	0	0.174445	1.25776	0.462875	2.44484	0.634782	2.23136	0.234481	0.71259	0.714999	33.3662	35.2671	10.7622	0.105885	0	0	0	0	0.0322758	0.0971648	0
L-1	20	0.0823191	0.0701526	0.578929	0	0.236496	0	2.67354	0.138012	0.137033	0.84492	0.673249	0.11452	0	0	0.118042	0	0	0	0	0	0	0.137711	0.0662068	0	0	0	0.175063	0	0.0942985	0.584042	0.154055	0.969497	0.245416	0.922825	0.152364	0.389946	0.192917	44.6136	37.525	5.52905	0	0	0	0.229118	0.0913157	0.0721153	0.42698	0
L-1	21	0	0	1.53812	0	1.60456	0	11.5679	0.944036	0	2.80761	1.92345	0.310005	0	0	0.748974	0	0	0	0	0	0	0.531965	0	0	0	0	0.888491	0	0.594055	2.99983	1.54444	3.99668	2.32811	2.98855	0	0.78364	0	43.5908	2.21366	0.504636	0	0.567805	0	0.762717	0	0.580952	10.2995	0
L-2	22	1.97402	1.08615	25.4482	0.653521	3.674	0.659333	34.1342	1.00525	0	7.25299	2.25133	0.807691	0	0	0	0	0	0	0	0	0	0	0	0	0	0	0.639441	0	0	0.997444	0	1.22726	0	0	0	0	0	8.22668	0	0	1.24354	0.222079	0	0	0	0.832518	1.43392	0
L-3	23	0.124086	0.0825732	1.41979	0	0.55575	0	7.39847	0.26814	0	3.56824	1.1481	0.130227	0	0	1.04008	0	0	0	0	0	0	1.17189	0.138423	0	0	0.388729	2.82585	0	2.07861	13.3522	3.27425	12.7779	2.84002	9.62166	1.04702	2.94474	0.282149	26.3837	0	2.76461	0	0	0	0.118775	0	0.100572	0.548885	0
L-4	24	0.261722	0.16604	2.66763	0	0.862895	0	10.5312	0.534778	0.241778	4.28254	1.80174	0.204617	0	0	0.704583	0	0	0	0	0	0.0722582	0.861981	0.203957	0	0	0.629209	4.26427	0	3.10177	12.3237	3.88754	11.5563	2.66632	7.85171	0.943704	2.11727	0	10.641	8.71866	0.943712	0.0992827	0.14906	0	0.744619	0.256655	0.241078	2.33714	0.120453
Loc	SAMPLE	K31/K35	C16:0/C18:0			C16	C18	C31 ketone	C35 ketone		C23 ketone	C29 ketone	C31 ketone	C33 ketone	C35 ketone
Charcoal	26		2.38022			19.0263	7.99352	0.743008	0		0	0	0.743008	0.452141	0
H-1	16	4.395	3.17838			1.63557	0.514594	40.6551	9.25031		0	0.279731	40.6551	45.7818	9.25031
H-1	17	6.64886	3.55287			4.52314	1.2731	38.8229	5.83903		0	0.269896	38.8229	40.5815	5.83903
H-1	19	10.1617	2.48702			3.97795	1.59949	43.5897	4.28961		0	0	43.5897	40.5471	4.28961
H-1	27	8.7758	2.67878			19.3244	7.21388	4.99538	0.569222		0	0	4.99538	3.84936	0.569222
H-1	28	8.39963	3.46428			20.2282	5.83906	26.2226	3.12187		0	0.31177	26.2226	23.9954	3.12187
H-10-A	3	3.51567	2.2886			1.32761	0.580097	34.1472	9.71285		0.0136932	0.564075	34.1472	37.5431	9.71285
H-10-B	4	3.21557	2.38947			2.77425	1.16103	35.4701	11.0307		0	0.636405	35.4701	37.8412	11.0307
H-11	9	10.6815	2.30143			6.52846	2.8367	31.4544	2.94474		0.0561034	0.306503	31.4544	28.7572	2.94474
H-11	25	20.6581	3.02695			2.1084	0.696542	41.1253	1.99076		0	0.216005	41.1253	47.2273	1.99076
H-12	6	3.11018	2.83615			2.28132	0.804373	36.4564	11.7216		0.0152389	0.482912	36.4564	40.6229	11.7216
H-2	14	2.80499	3.06827			1.85339	0.604053	37.4205	13.3407		0.0118726	0.494407	37.4205	41.1502	13.3407
H-2	15	3.25939	3.4003			1.16198	0.34173	38.4038	11.7825		0.00725541	0.301301	38.4038	45.5636	11.7825
H-2	18	7.03634	3.58947			1.76498	0.491709	41.1713	5.85123		0	0.259975	41.1713	41.9674	5.85123
H-3	2	3.55691	3.34521			1.46923	0.439203	40.0645	11.2639		0.0153259	0.404433	40.0645	43.9322	11.2639
H-4	1	5.19856	3.61144			2.12571	0.588605	40.7836	7.84517		0.0370069	0.467946	40.7836	41.9071	7.84517
H-5	12	7.09051	4.26565			4.25593	0.99772	39.4724	5.56693		0	0.291391	39.4724	42.112	5.56693
H-5	13	3.64	3.25256			1.12618	0.346244	38.6749	10.625		0.0184261	0.267818	38.6749	45.6606	10.625
H-7	10	4.54271	3.18466			1.21532	0.381618	39.8926	8.78168		0	0.283768	39.8926	43.5568	8.78168
H-7	11	9.50807	2.07364			10.0919	4.86676	22.7409	2.39175		0	0.182252	22.7409	21.5309	2.39175
H-8	7	4.39131	2.59495			1.53423	0.591239	37.5527	8.55161		0.0163705	0.397316	37.5527	41.2922	8.55161
H-8	8	4.30977	2.83421			1.54331	0.54453	40.1559	9.31741		0	0.41642	40.1559	43.3342	9.31741
H-9	5	3.10032	2.27324			2.92727	1.28771	33.3662	10.7622		0	0.714999	33.3662	35.2671	10.7622
L-1	20	8.06895	3.16426			2.67354	0.84492	44.6136	5.52905		0	0.192917	44.6136	37.525	5.52905
L-1	21		4.1202			11.5679	2.80761	43.5908	0.504636		0	0	43.5908	2.21366	0.504636
L-2	22		4.70623			34.1342	7.25299	8.22668	0		0	0	8.22668	0	0
L-3	23	9.54336	2.07343			7.39847	3.56824	26.3837	2.76461		0	0.282149	26.3837	0	2.76461
L-4	24	11.2757	2.4591			10.5312	4.28254	10.641	0.943712		0	0	10.641	8.71866	0.943712

## Sheet: Proxies
				Relative abundances of n-alkanes in the AGS samples (% of the F1 fraction).
		Loc	SAMPLE	Paq	Pr/Ph	C33/C31	Palg	ACL(16-33)	CPI	TARFA	API 26ol/n29
		Charcoal	26	0.290348	3.20419	0.339429	0.625022	21.1276	2.98832	0.201101	0.848375
		H-1	17	0.473995	1.01744	0.300915	0.628452	22.9603	1.97637	0.221831	0.70768
		H-1	16	0.440872	0.357616	0.213163	0.0818318	26.114	1.76445	0.210045	0.338676
		H-1	28	0.497537	0.647773	0.0979228	0.461173	23.1242	1.30416	0.0461942	0.401825
		H-1	27	0.686617	1.07792	0.631579	0.760483	21.7633	1.13212	0.01411	0.240659
		H-1	19	0.509996	0.410182	0.160377	0.917054	19.7487	1.75129	0	0.755106
		H-10-A	3	0.136631	0.643836	0.424759	0.0159899	28.388	5.19312	2.87922	0.539728
		H-10-B	4	0.201136	0.528302	0.308751	0.0778312	27.2006	3.62454	0.872043	0.538726
		H-11	25	0.152984	0.397163	0.316163	0.0438517	27.84	3.79798	0.683575	0.500941
		H-11	9	0.198265	0.761905	0.232243	0.0196078	27.8817	3.77793	0.397666	0.303664
		H-12	6	0.227614	1.25	0.397849	0.153249	26.5714	3.26853	0.362534	0.408275
		H-2	18	0.224734	0.576842	0.269459	0.0662705	27.3644	3.83998	1.64933	0.707847
		H-2	14	0.244715	0.462652	0.138982	0.374091	24.4815	2.885	0.56201	0.482003
		H-2	15	0.297279	0.609929	0.283262	0.133389	26.1826	2.44811	0.286432	0.325541
		H-3	2	0.404563	0	0.20952	0.0663176	26.3244	1.75464	0.197046	0.502426
		H-4	1	0.194778	0	0.296429	0.0165816	27.6142	4.51474	0.606103	0.3228
		H-5	13	0.125509	0.421053	0.186741	0.0343664	28.2452	3.98924	0.639106	0.464426
		H-5	12	0.396315	0	0.195187	0.0607617	26.2974	1.98514	0.0586235	0.19755
		H-7	10	0.150984	0.359813	0.245443	0.0419816	27.8096	4.31084	0.937268	0.43393
		H-7	11	0.437813	0.23494	0.216442	0.369765	24.0712	1.75656	0.0483545	0.580807
		H-8	8	0.201417	0.245283	0.253366	0.09117	26.9306	3.6688	0.381058	0.173826
		H-8	7	0.298731	0.246341	0.192626	0.0593467	26.4519	2.53991	0.317541	0.320092
		H-9	5	0.239024	0.384615	0.316425	0.0437828	26.9937	4.05375	0.908973	0.358949
		L-1	20	0.217967	0.42704	0.45231	0.453352	23.7341	3.8418	0.421878	0.571868
		L-1	21	0.156801	0.358696	0.392499	0.0678737	27.3232	4.64298	0.495487	0.51923
		L-2	22	0.179617	0.601753	0.323471	0.556827	22.459	3.79924	0.0428537	0.124791
		L-3	23	0.20559	1.08647	0.315548	0.134118	26.7232	3.81317	2.3377	0.607104
		L-4	24	0.138709	0.637427	0.252202	0.159478	25.9568	4.94466	1.60995	0.65613
		Paq: Ratios of macrophytic lipids (n-C23 + n-C25) relative to macrophytic and terrestrial lipids (n-C23 + n-C25 + n-C29 + n-C31).
		C33/C31: Ratio of n-C33 to n-C31, (higher values, more grasses).
		TARFA: Terrigenous to aquatic n-alkanoic acids ratio reflecting the importance of terrigenous and aquatic sources (C24 + C26 + C28)/(C14 + C16 + C18) (higher values, more terrestrial input).
		Palg: Ratios of algal lipids (n-C17 + n-C19) relative to algal and terrestrial plant lipids (n-C17 + n-C19 + n-C29 + n-C31) higher values, more algal input).
		ACL= ∑(Cn x n) / ∑(Cn) Average chain length of individual n-alkane abundances.
		CPI= [∑odd(C21-33) + ∑odd(C23-33)]/(2∑even C22-32) Carbon preference index, indicative of the abundance of odd over even carbon chain lengths (lower CPIs often indicative of microbial degradation or maturation of the sample).
		API=[C26-OH]/{[C26-OH] + [C29n-alkane]}
